# Supplementary material for: SSR and IRAP-based genetic diversity analysis for core collection of Idesia polycarpa
Source: BMC Plant Biol. 2026 May 28;26:1269. doi: 10.1186/s12870-026-09068-7 (PMC13403587; doi:10.1186/s12870-026-09068-7)
Supplement: Supplementary file 1 — Supplementary Material 1. [file 12870_2026_9068_MOESM1_ESM.zip]

Archive with 14 entries (14 files):
- Supplementary Table S1.docx
- Supplementary Table S10.docx
- Supplementary Table S11.docx
- Supplementary Table S12.docx
- Supplementary Table S13.docx
- Supplementary Table S14.xlsx
- Supplementary Table S2.docx
- Supplementary Table S3.docx
- Supplementary Table S4.docx
- Supplementary Table S5.docx
- Supplementary Table S6.docx
- Supplementary Table S7.xls
- Supplementary Table S8.docx
- Supplementary Table S9.docx
