# Supplementary material for: SSR and IRAP-based genetic diversity analysis for core collection of Idesia polycarpa
Source: BMC Plant Biol. 2026 May 28;26:1269. doi: 10.1186/s12870-026-09068-7 (PMC13403587; doi:10.1186/s12870-026-09068-7)
Supplement: Supplementary file 1 — Supplementary Material 1. [file 12870_2026_9068_MOESM1_ESM.zip › Supplementary Table S7.xls]

## Sheet: hebin遗传相似性矩阵
	GY1	GY2	GY3	GY4	XW1	XW2	XW3	XW4	XW5	GD1	GD2	GD3	GD4	GD5	GD6	GD7	GD8	GD9	GD10	GD11	DY1	DY2	DY3	HS1	HS2	LB1	LB2	XY1	XY2	XY3	XY4	XY5	XY6	XY7	XY8	XY9	XY10	XY11	XY12	XY13	XY14	XY15	XY16	XY17	XR1	XR2	XR3	PA1	PA2
GY1		0.375758	0.5	0.486486	0.362573	0.377907	0.178947	0.125654	0.356322	0.407643	0.132353	0.348066	0.327684	0.333333	0.337079	0.194737	0.333333	0.297872	0.371257	0.333333	0.445122	0.4	0.181347	0.268421	0.189944	0.32967	0.284211	0.165803	0.170984	0.115	0.396104	0.390533	0.396552	0.337079	0.147959	0.371069	0.118483	0.148515	0.346369	0.331522	0.364238	0.104265	0.156863	0.154589	0.171717	0.178571	0.134715	0.32967	0.353933
GY2			0.359281	0.335366	0.45	0.465839	0.192513	0.144385	0.496815	0.325301	0.133005	0.335165	0.314607	0.269231	0.281081	0.189474	0.335196	0.299465	0.390244	0.3125	0.340909	0.345029	0.164103	0.283422	0.191011	0.275132	0.285714	0.160622	0.147959	0.126904	0.281437	0.3	0.301075	0.281081	0.137056	0.35625	0.135266	0.132353	0.311475	0.304813	0.322581	0.0995261	0.119048	0.122642	0.196891	0.179487	0.147368	0.28877	0.283422
GY3				0.375	0.346821	0.354286	0.197861	0.194444	0.356322	0.372671	0.149254	0.394286	0.374269	0.34104	0.322222	0.194737	0.348315	0.318919	0.339181	0.296089	0.377907	0.462025	0.1875	0.275132	0.217143	0.294118	0.318919	0.190476	0.177083	0.161458	0.335404	0.327684	0.404624	0.314917	0.153846	0.354037	0.145631	0.16	0.331492	0.331522	0.355263	0.153465	0.174129	0.183168	0.221053	0.209424	0.183784	0.359551	0.338889
GY4					0.347305	0.316092	0.186813	0.125	0.317919	0.392157	0.115	0.255319	0.240437	0.341317	0.270718	0.190217	0.26776	0.235602	0.416667	0.244444	0.308571	0.296512	0.182796	0.194872	0.164773	0.264865	0.229167	0.160428	0.141361	0.125654	0.468085	0.359281	0.312849	0.292135	0.148148	0.409396	0.134328	0.154639	0.316384	0.377907	0.365517	0.119403	0.134328	0.143564	0.166667	0.167539	0.159341	0.285714	0.323864
XW1						0.484663	0.174359	0.128205	0.515723	0.313953	0.129187	0.331551	0.325967	0.331461	0.320652	0.189744	0.338798	0.360656	0.344828	0.302198	0.315217	0.289617	0.147783	0.274611	0.184783	0.306878	0.31746	0.179487	0.160804	0.15736	0.294118	0.325967	0.370166	0.313514	0.155779	0.289017	0.131455	0.144928	0.351648	0.358696	0.248521	0.122642	0.14218	0.156398	0.185	0.145631	0.148718	0.31383	0.322581
XW2							0.194872	0.137056	0.590909	0.337209	0.137441	0.345745	0.318919	0.28877	0.335135	0.216495	0.368132	0.284264	0.36	0.31694	0.315508	0.318681	0.190955	0.27551	0.162304	0.287179	0.304124	0.181818	0.146341	0.177665	0.325444	0.297872	0.3125	0.260204	0.17	0.392638	0.172249	0.193069	0.282051	0.28934	0.287425	0.157895	0.172249	0.158879	0.22335	0.182266	0.169231	0.307292	0.336898
XW3								0.416107	0.171717	0.192308	0.327485	0.176471	0.172589	0.134328	0.181818	0.420382	0.210256	0.188119	0.17801	0.151515	0.147783	0.176166	0.408805	0.139423	0.393333	0.144231	0.165049	0.416667	0.321429	0.295858	0.159341	0.172589	0.183168	0.2	0.277457	0.169399	0.247312	0.295455	0.185	0.181373	0.147727	0.265193	0.310734	0.256684	0.390244	0.375758	0.360759	0.19	0.156098
XW4									0.120603	0.124324	0.274854	0.126829	0.150259	0.123077	0.142132	0.345912	0.164103	0.126829	0.125	0.123077	0.131313	0.147368	0.319018	0.101449	0.360544	0.10628	0.149254	0.300613	0.252941	0.22093	0.10989	0.126904	0.138614	0.136364	0.232558	0.132597	0.218579	0.265896	0.128713	0.131707	0.102857	0.22905	0.267045	0.241758	0.319277	0.321212	0.320513	0.128079	0.134328
XW5										0.339181	0.160194	0.369565	0.320652	0.318681	0.32973	0.192893	0.377778	0.298969	0.377907	0.333333	0.353591	0.342697	0.162562	0.290155	0.194595	0.295337	0.326316	0.165	0.164179	0.160804	0.311765	0.285714	0.328042	0.268041	0.165	0.369697	0.156398	0.165049	0.283505	0.304124	0.289157	0.126168	0.140187	0.154206	0.188119	0.160194	0.152284	0.28866	0.31746
GD1											0.12	0.281081	0.206349	0.451613	0.262295	0.170213	0.252688	0.253968	0.460526	0.25	0.292135	0.265537	0.169312	0.212435	0.150838	0.25	0.221649	0.172043	0.146597	0.136842	0.414966	0.302857	0.340909	0.297753	0.129534	0.397351	0.133663	0.153846	0.337143	0.344633	0.431655	0.1133	0.122549	0.115385	0.184211	0.185185	0.15847	0.342857	0.344828
GD2												0.148837	0.144231	0.163366	0.147619	0.411043	0.168269	0.148837	0.104762	0.129808	0.137441	0.152709	0.358824	0.150943	0.367089	0.118721	0.122727	0.357143	0.323699	0.298851	0.117949	0.15534	0.171429	0.158654	0.259669	0.110553	0.271277	0.305556	0.150943	0.164319	0.12973	0.255319	0.313187	0.247423	0.358382	0.337143	0.298246	0.172249	0.156398
GD3													0.549383	0.326203	0.54878	0.191176	0.532934	0.494253	0.303191	0.50303	0.552147	0.452941	0.140187	0.404372	0.186528	0.425414	0.485714	0.158654	0.186275	0.171569	0.283333	0.342246	0.335052	0.336842	0.15311	0.264865	0.130045	0.164319	0.304569	0.279412	0.337349	0.142202	0.155963	0.148649	0.180952	0.1875	0.151961	0.29	0.278607
GD4														0.278075	0.432749	0.225131	0.506098	0.459302	0.303867	0.475309	0.443787	0.496855	0.175	0.433526	0.21547	0.431034	0.450867	0.16	0.207254	0.19171	0.240223	0.344444	0.322751	0.331522	0.183673	0.271186	0.140845	0.183168	0.298429	0.272727	0.290909	0.153846	0.151659	0.171429	0.201005	0.208122	0.158974	0.324468	0.284974
GD5															0.267016	0.184615	0.304813	0.319149	0.465409	0.262032	0.281915	0.27027	0.16	0.276042	0.160428	0.261538	0.265306	0.133663	0.173469	0.158163	0.394904	0.291892	0.286458	0.247423	0.145	0.441558	0.121495	0.145631	0.296296	0.290155	0.448276	0.133971	0.132075	0.140845	0.174129	0.175	0.126263	0.294737	0.317204
GD6																0.209184	0.515152	0.48538	0.284946	0.449102	0.461538	0.434524	0.144231	0.410112	0.167539	0.44	0.520958	0.129808	0.145631	0.153465	0.271186	0.353591	0.352941	0.355191	0.151961	0.232432	0.118182	0.146919	0.300518	0.307692	0.241379	0.130233	0.138889	0.142202	0.169082	0.164251	0.139303	0.279188	0.287179
GD7																	0.201005	0.185366	0.193717	0.155	0.162562	0.204188	0.464516	0.15942	0.472222	0.14218	0.168269	0.417722	0.388889	0.414013	0.18232	0.231579	0.222222	0.221649	0.325444	0.160428	0.320225	0.358824	0.230769	0.207921	0.171429	0.333333	0.366279	0.293478	0.490323	0.483871	0.388535	0.211055	0.188119
GD8																		0.505882	0.31694	0.46988	0.439306	0.43787	0.182266	0.4375	0.216216	0.411111	0.479769	0.167488	0.166667	0.157635	0.282486	0.327957	0.328125	0.308901	0.179104	0.306818	0.117117	0.196078	0.277778	0.259804	0.289941	0.14486	0.169811	0.167442	0.184466	0.191176	0.160804	0.28934	0.271357
GD9																			0.289474	0.521472	0.39779	0.372222	0.134884	0.44382	0.180412	0.433333	0.477273	0.181373	0.186275	0.154589	0.248649	0.314136	0.363158	0.329843	0.158654	0.238095	0.110132	0.158879	0.324742	0.318182	0.254237	0.136986	0.16129	0.153846	0.158879	0.17619	0.124402	0.329897	0.317949
GD10																				0.273224	0.293478	0.303371	0.186528	0.247423	0.175824	0.265625	0.237374	0.147208	0.170103	0.142857	0.449664	0.325843	0.326087	0.257895	0.170984	0.440789	0.139423	0.170854	0.308108	0.344262	0.408163	0.135922	0.144928	0.142857	0.176768	0.183673	0.145833	0.259067	0.308108
GD11																					0.434524	0.450617	0.165829	0.416185	0.179348	0.52795	0.50303	0.174359	0.179487	0.146465	0.258621	0.313187	0.279793	0.301075	0.168367	0.261364	0.137441	0.145631	0.262887	0.270408	0.26506	0.123223	0.142857	0.151659	0.18	0.186869	0.126263	0.28125	0.289474
DY1																						0.518987	0.133971	0.396648	0.180851	0.402235	0.352941	0.141463	0.169154	0.131707	0.302326	0.340659	0.347594	0.349727	0.147059	0.268156	0.113636	0.126168	0.315789	0.322917	0.30303	0.115207	0.139535	0.127273	0.147619	0.182266	0.134328	0.287179	0.302083
DY2																							0.190722	0.340659	0.206704	0.408046	0.41954	0.14	0.162437	0.135678	0.313253	0.36	0.351648	0.309783	0.14	0.3	0.132701	0.135266	0.297872	0.271795	0.290123	0.12381	0.138095	0.13615	0.192893	0.175879	0.150259	0.303191	0.277487
DY3																								0.136792	0.392157	0.152381	0.12963	0.380368	0.361446	0.343373	0.162162	0.186869	0.185366	0.19598	0.323529	0.153439	0.340909	0.310734	0.181373	0.177885	0.144444	0.301676	0.364162	0.298913	0.45	0.417178	0.360248	0.186275	0.199005
HS1																									0.141414	0.424581	0.451977	0.144231	0.17734	0.140097	0.2	0.326203	0.326425	0.314136	0.127962	0.222222	0.111607	0.14486	0.282828	0.296482	0.230337	0.12844	0.152778	0.155963	0.161137	0.184466	0.131707	0.314433	0.276382
HS2																										0.146465	0.168367	0.438356	0.388158	0.341935	0.169591	0.176471	0.219251	0.218579	0.346154	0.127778	0.315476	0.35625	0.189474	0.185567	0.136905	0.297619	0.347561	0.258427	0.4	0.44	0.369128	0.207447	0.183246
LB1																											0.54491	0.160194	0.176471	0.167488	0.258242	0.331551	0.304569	0.298969	0.143541	0.21466	0.116071	0.144186	0.256158	0.282178	0.21547	0.148837	0.131222	0.15	0.160377	0.166667	0.125604	0.286432	0.294416
LB2																												0.14218	0.146919	0.138095	0.241935	0.307292	0.314721	0.295918	0.14218	0.264865	0.125	0.127273	0.26601	0.26699	0.233333	0.116592	0.12	0.138393	0.164319	0.154206	0.119048	0.29	0.272277
XY1																													0.517007	0.447368	0.145946	0.177665	0.212121	0.205128	0.48	0.137566	0.465409	0.440252	0.208122	0.228426	0.134078	0.428571	0.45625	0.372093	0.557823	0.5	0.5	0.207071	0.20202
XY2																														0.483221	0.151351	0.194872	0.193069	0.216495	0.467105	0.142857	0.453416	0.464968	0.207071	0.208955	0.139665	0.4	0.509677	0.410714	0.360947	0.477419	0.427632	0.188119	0.165854
XY3																															0.153846	0.179487	0.178218	0.188776	0.392405	0.0979381	0.462025	0.44586	0.191919	0.188119	0.135593	0.540541	0.44375	0.426829	0.427673	0.421384	0.417219	0.190955	0.15122
XY4																																0.283237	0.292135	0.25	0.15847	0.507353	0.14359	0.15873	0.273743	0.281768	0.408759	0.111111	0.13198	0.13	0.15873	0.153439	0.144444	0.258242	0.273743
XY5																																	0.515152	0.512346	0.154229	0.278409	0.162679	0.165854	0.512195	0.508982	0.29878	0.170732	0.162679	0.149533	0.201005	0.220513	0.170984	0.414773	0.44186
XY6																																		0.542683	0.153846	0.266304	0.156682	0.170616	0.560976	0.547619	0.277457	0.158879	0.183962	0.175926	0.204878	0.194175	0.152709	0.44382	0.462857
XY7																																			0.175	0.225806	0.182692	0.186275	0.62987	0.564417	0.241379	0.173913	0.2	0.191388	0.234694	0.22335	0.186528	0.44	0.450867
XY8																																				0.131579	0.563758	0.467949	0.166667	0.169082	0.103261	0.455696	0.474684	0.413174	0.323699	0.373494	0.358491	0.165854	0.15534
XY9																																					0.1133	0.121212	0.290503	0.263441	0.496183	0.0878049	0.1133	0.10628	0.168421	0.151042	0.111702	0.26776	0.248649
XY10																																						0.463415	0.180095	0.187793	0.120419	0.525316	0.478788	0.411429	0.333333	0.350282	0.392638	0.201923	0.163551
XY11																																							0.177885	0.163551	0.135135	0.47205	0.528662	0.463855	0.388235	0.39881	0.39375	0.194175	0.183575
XY12																																								0.6125	0.251429	0.177033	0.191388	0.172093	0.231156	0.207921	0.165829	0.473988	0.468208
XY13																																									0.274286	0.173709	0.182243	0.185185	0.232673	0.198068	0.174129	0.523529	0.54491
XY14																																										0.116402	0.120419	0.118557	0.173184	0.174157	0.119318	0.28655	0.280702
XY15																																											0.469512	0.496933	0.331461	0.356322	0.349398	0.193237	0.15493
XY16																																												0.583333	0.403509	0.381503	0.384146	0.190476	0.185714
XY17																																													0.365169	0.32967	0.306818	0.182243	0.17757
XR1																																														0.487342	0.411392	0.217822	0.218905
XR2																																															0.608696	0.218905	0.20197
XR3																																																0.201031	0.171717
PA1																																																	0.554878
PA2
CH1
LPS1
LPS2
LPS3
LPS4
LPS5
LPS6
LPS7
LPS8
LPS9
LPS10
LPS11
LPS12
LPS13
LPS14
LPS15
LPS16
LPS17
LPS18
LPS19
LPS20
LPS21
LPS22
LPS23
LPS24
LPS25
LPS26
LPS27
DF1
DF2
MT1
MT2
MT3
MT4
MT5
SY1
SY2
SY3
SY4
SY5
SY6
HC1
HC2
JK1
JK2
JK3
JK4
YJ1
YJ2
YJ3
YJ4
YJ5
YJ6
YJ7
YJ8
YJ9
ST1
ST2
ST3
WS1
WS2
DZ1
DZ2
JH1
JH2
JP1
JP2
JP3
LS1
LS2
LS3
[truncated: 71 more columns]
